# Supplementary material for: Heat up and Destroy: Immunotherapy of “Cold” Tumors Using the Example of Glioblastoma
Source: Int J Mol Sci. 2026 Mar 7;27(5):2457. doi: 10.3390/ijms27052457 (PMC12985887; doi:10.3390/ijms27052457)
Supplement: Supplementary file 1 [file ijms-27-02457-s001.zip]

Archive with 1 entries (1 files):
- ijms-4143104-supplementary.pdf
